# Supplementary material for: In Vitro and In Silico Wound-Healing Activity of Two Cationic Peptides Derived from Cecropin D in Galleria mellonella
Source: Antibiotics (Basel). 2025 Jun 27;14(7):651. doi: 10.3390/antibiotics14070651 (PMC12291643; doi:10.3390/antibiotics14070651)
Supplement: Supplementary file 1 [file antibiotics-14-00651-s001.zip]

Archive with 1 entries (1 files):
- antibiotics-3629089-supplementary.pdf
